# Supplementary material for: The Mechanism of LTXN4C-Induced Ca2+ Influx Involves Latrophilin-Mediated Activation of Cav2.x Channels
Source: Int J Mol Sci. 2025 Nov 19;26(22):11200. doi: 10.3390/ijms262211200 (PMC12653939; doi:10.3390/ijms262211200)
Supplement: Supplementary file 1 [file ijms-26-11200-s001.zip]

Archive with 1 entries (1 files):
- ijms-3981819-supplementary.pdf
